# Supplementary material for: The Ionome–Hormone–Flavonoid Network Shapes Genotype-Dependent Yield Adaptation in Sugarcane
Source: Plants (Basel). 2025 Oct 16;14(20):3181. doi: 10.3390/plants14203181 (PMC12566931; doi:10.3390/plants14203181)
Supplement: Supplementary file 1 [file plants-14-03181-s001.zip]

Archive with 1 entries (1 files):
- plants-3850953-supplementary.pdf
